# Supplementary material for: Recent Progress of Solid Lipid Nanoparticles and Nanostructured Lipid Carriers as Ocular Drug Delivery Platforms
Source: Pharmaceuticals (Basel). 2023 Mar 22;16(3):474. doi: 10.3390/ph16030474 (PMC10058782; doi:10.3390/ph16030474)
Supplement: Supplementary file 1 [file pharmaceuticals-16-00474-s001.zip]

Archive with 2 entries (2 files):
- pharmaceuticals-2251665-supplementary.docx
- pharmaceuticals-2251665-supplementary.pdf
